# Supplementary material for: Single-center retrospective study of the effectiveness and toxicity of the oral iron chelating drugs deferiprone and deferasirox
Source: PLoS One. 2019 Feb 27;14(2):e0211942. doi: 10.1371/journal.pone.0211942 (PMC6392256; doi:10.1371/journal.pone.0211942)
Supplement: S1 Data — (XLSX) [file pone.0211942.s004.xlsx]

## Sheet: Sheet1
Patient #	Therapy	Interval #	1st SF	Last SF	months between SF	First HIC	Last HIC	months between HIC	First T2*	First T2* SD	FU T2*	FU T2* SD	months between T2*	serious adverse events
1	DFP-mono	1	2328	1980	10	4.4	12.7	14	12	0.2	14.4	0.16	17
1	DFP-mono	3	2180	3431	18	6.6	43.1	21	14.6	0.23	13.2		24
2	DFP-mono	1	8209	12715	26	43	43.1	30	8.9	1.8	10.2	0.49	26
3	DFP-mono	1	650	1209	3	0.9	No data		16.2	0.7	no data	no data		agranulocytosis
4	DFP-mono	2	2853	1397	46	10.9	2.3	45	35.7	No SD	38.7	No SD	32
5	DFP-mono	2	896	2073	57	4.8	11	51	9	2.2	15.6	3.1	60
6	DFP-mono	1	3068	4173	8	23.3	30.3	8	32.3	0.82	no data	no data
8	DFP-mono	1	403	767	61	1	11.6	66	10.2	1	34.1	No SD	67
9	DFP-mono	1	1655	1459	75	4.5	2	67	11.9	2	26.4	No SD	67
10	DFP-mono	1	1510	3735	59	1.5	4.2	65	16.4	5.6	26.4	No SD	63
11	DFP-mono	2	7753	5875	19	42.8	43.1	28	10.7	0.15	13.2	1.9	22
12	DFP-mono	1	1082	398	44	5.2	12.3	37	23.3	2.8	29.4	No SD	23
14	DFP-mono	2	3031	3740	17	11.8	24.9	12	17.2	1.3	16.4	0.24	15
14	DFP-mono	4	1793	2741	5		no data		16	No SD	20	No SD	6
14	DFP-mono	5	3339	3777	5	9.2	23.7	8	16.6	0.11	20.5	0.4	5
15	DFP-mono	1	978	719	20	4.6	6.1	15	13.8	0.8	15.7	0.2	21
16	DFP-mono	3	1281	1534	14	18.4	21.7	15	18.2	0.2	15.2	No SD	13
17	DFP-mono	2	434	519	41	1.2	2.1	23	17.1	0.66	28.9	0.34	22
18	DFP-mono	1	11455	9186	75	37.8	18.9	62	23	3	36.4	No SD	61
21	DFP-mono	1	1146	311	59	1.5	4.2	56	25	5	38.9	0.54	47
22	DFP-mono	2	232	4010	68	1.4	12.5	67	8.7	0.096	38	No SD	61
23	DFP-mono	2	6000	7859	13	8.9	20.6	16	18.2	0.3	17.4	0.1	23
24	DFP-mono	1	4667	8954	63	21	43.1	55	18.8	1.9	25.1	No SD	52
25	DFP-mono	1	3508	8535	24	7.7	38	14	28.3	7.78	17.9	No SD	21
27	DFP-mono	1	261	1411	21	1.5	5.3	24	14.2	2	16.8	3.2	12
28	DFP-mono	1	2327	576	26	14.3	19.6	43	28.2	0.57	27.6	No SD	15
28	DFP-mono	2	2662	2678	32	19.6	14.2	20	15.5	1.4	24.7	0.6	41
29	DFP-mono	2	2133	4343	26	5.8	17.2	23	11.4	0.19	14.3	No SD	23
30	DFP-mono	1	135	1124	14	6.1	26.6	15	9	No SD	11.4	No SD	10
30	DFP-mono	4	4889	4322	3	0.9	12.9	12	8.1	1.56	4.6	0.07	7
31	DFP-mono	2	1390	1853	11	6.3	16.1	15	5.3	No SD	4.9	0.49	9
33	DFP-mono	1	2150	1021	25	1.5	1.5	26	35.9	No SD	24	4	17
34	DFP-mono	1	3760	4937	20	14.4	43	30	26.4	No SD	22.6	No SD	14
36	DFP-mono	1	1704	no data		2.5	15.2	28	34.6	8	40	No SD	28
37	DFP-mono	1	1067	768	15	9.5	8.2	14	12.1	0.3	13.6	No SD	14
42	DFP-mono	1	2052	3626	21	2.2	8.4	23	15.9	0.1	16.7	No SD	12
36
2	DFP-fullDFO	3	4814	8267	8	43	12	12	11.5	11.5	no data	no data
4	DFP-fullDFO	1	7972	2853	12	43	10.9	12	25.7	2.8	35.7	No SD	12
5	DFP-fullDFO	1	2283	896	13	10.1	4.8	12	8.9	1	9	2.2	13
11	DFP-fullDFO	1	4322	1322	10	42.8	no data		4.6	0.07	6.7	0.04	12
13	DFP-fullDFO	1	12373	7753	14	33.9	26.4	6	10	No SD	10.7	0.15	16
14	DFP-fullDFO	1	3394	2502	15	12.5	11.8	27	37	2.6	38.3	12.8	12
22	DFP-fullDFO	1	2193	3031	13	3.2	1.4	17	13	0.3	17.2	1.3	10
26	DFP-fullDFO	1	220	232	8	4.7	8.3	26	7.7	No SD	8.7	0.096	9
30	DFP-fullDFO	2	4469	4872	24	26.6	1.3	11	11	0.15	24.2	No SD	22
31	DFP-fullDFO	1	8500	1390	15	43.1	6.3	11	5.1	No SD	5.3	No SD	15
31	DFP-fullDFO	3	1853	1060	14	16.1	1.9	8	4.9	0.49	7	No SD	12
35	DFP-fullDFO	1	3647	2236	14	16.4	7.4	17	16	No SD	22.6	No SD	22
40	DFP-fullDFO	1	4276	853	10	43	5	13	38.8	11	35.5	No SD	13
13
20	DFP-fullDFX	1	2076	3605	21	1.7	8.6	42	20.2	No SD	20.5	No SD	12
29	DFP-fullDFX	1	6024	2133	33	12.6	5.8	28	9.65	0.78	11.4	0.19	28
30	DFP-fullDFX	3	1124	361	11	1.3	0.9	11	10.3	No SD	13.7	3.9	8
30	DFP-fullDFX	5	1322	135	18	12.9	4.1	12	6.7	0.04	9	No SD	10
32	DFP-fullDFX	1	528	522	40	3	1.8	48	9.4	0.5	26.9	No SD	40
39	DFP-fullDFX	1	2150	2035	8	11.1	11.3	12	9.9 ± .05	9.9 ± .05	14.1	No SD	31
6
1	DFP-lowDFO	2	1980	2180	15	12.7	6.6	12	14.4	0.16	14.6	0.23	9
2	DFP-lowDFO	2	12715	4814	36	43	43.1	31	10.2	0.49	11.5		38
7	DFP-lowDFO	1	1804	4259	16	1.8	11.3	26	19	2.6	19.9	No SD	26
8	DFP-lowDFO	2	767	159	7	11.6	2.6	10	34.1	No SD	no data	no data
13	DFP-lowDFO	2	2502	2391	27	26.4	30.8	28	38.3	12.8	38.5	0.63	42
15	DFP-lowDFO	2	1163	248	17	4.9	1	12	11.4	0.28	14	No SD	11
16	DFP-lowDFO	1	789	1281	35	9.3	5.2	5	14.8	0.15	18.2	No SD	21
16	DFP-lowDFO	2	1275	789	15	27.3	18.4	22	11.8	0.9	15.8	No SD	14
17	DFP-lowDFO	1	3045	434	33	10.6	1.2	39	7.4	0.1	17.1	0.66	34
23	DFP-lowDFO	1	2385	6000	34	8.2	8.9	37	14.6	0.5	18.2	0.3	29
23	DFP-lowDFO	3	7859	7075	24	20.6	24.8	17	17.4	0.1	14.9	No SD	20
25	DFP-lowDFO	2	8535	14025	8	38	36.1	12	17.9	No SD	13.5	No SD	24
38	DFP-lowDFO	1	4870	7684	18	43	37.6	26	15	No SD	15.2	No SD	16
13
14	DFP-lowDFX	3	3740	3277	5	24.9	no data		16.4	0.24	16.6	0.11	12
19	DFP-lowDFX	1	4071	8018	12	43	no data		8.3	0.18	no data	no data		death
2
1	DFX	4	916	912	2	15.4	2	22	10	0.19	14.3	1.3	7
3	DFX	2	1362	650	56	9.6	0.9	45	10.9		16.2	0.7	42
3	DFX	3	1234	681	36	5.9	2.7	31	18	0.2	15.8		37
12	DFX	2	642	1721	40	6.8	5.2	34	19.7	0.99	18.6		27
16	DFX	4	1245	1088	11	16.2	5.2	10	11.6		11.8	0.9	19
21	DFX	2	613	605	24	5.3	1.5	24	16.7		18	3.3	19
27	DFX	2	2797	261	31	12.1	1.5	22	9.1	0.2	14.2	2	12
27	DFX	3	1411	699	51	5.1	2.8	41	40	1	33.5		22
31	DFX	4	1244	941	5	1.9	4.9	16	7		7.7		10
33	DFX	2	2244	1485	78	1.1	1.5	44	40		34		75
34	DFX	2	1251	1373	23	30.3	4.9	14	31	2.4	21.5		30
35	DFX	2	4484	5809	22	29.7	31.5	13	18.3	0.2	13.4	0.2	21
39	DFX	2	3585	2237	49	26.1	7.3	26	20.8	2.5	31.6		25
39	DFX	3	2269	2150	18	26.3	11.1	12	27.9		20.2		13
41	DFX	1	3114	3501	15	38.1	15.1	38	39	1.4	43		8
42	DFX	2	4221	2102	36	4.8	2.2	21	13.1	0.3	16.7		67
43	DFX	1	2106	2936	50	8.9	4.8	39	16.2	1.6	24		60
44	DFX	1	2587	382	63	19.6	4	46	41.9	12.6	38	12	63
45	DFX	1	2272	3826	146	2.8	4.5	69	28.5	4.7	30	1.9	70
46	DFX	1	1869	560	105	2.1	3	69	26.9	2.9	36.1		63
47	DFX	1	1278	3071	35	5.3	13.4	35	11.5		12.95	1.1	36
48	DFX	1	1382	2463	98	2.3	5.1	75	35	4	38.9	1.1	64
49	DFX	1	980	197	79	12.2	2.3	75	37	5	40.7	0.9	46
50	DFX	1	639	430	30	8	8.4	56	31.3	10.25	29.7	1.2	65
51	DFX	1	3707	346	119	6.1	0.9	107	32.9	4.6	33.6		78
52	DFX	1	2805	2005	59	18.4	9.4	48	36.6		28.3		59
52	DFX	2	2520	6025	97	10.3	2.5	66	28		29.1	1	62
52	DFX	3	2717	1463	18	11.5	2.5	12	29.1	1	no data	no data
53	DFX	1	1589	1651	60	14.8	10.7	51	21.7		45.1	1.5	49
54	DFX	1	3609	2903	21	12.9	22.9	53	27.4		29.6	0.86	60
55	DFX	1	2675	626	66	10.9	1.8	66	17	1.8	35.7	0.5	39
56	DFX	1	2096	719	59	4	5	52	31.3	1.7	28.1		44
57	DFX	1	5719	9127	0	15	6.6	74	19.2	0.8	30.5		79
58	DFX	1	1840	249	77	32.1	0.4	77	11.8		38.3		68
59	DFX	1	1488	3030	38	28	8.2	39	37.8		41.4		14
60	DFX	1	1367	714	92	13.8	8.4	71	36		30.3		70
61	DFX	1	941	1108	62	2.7	2.7	51	12.4	0.3	18.2	0.2	72
62	DFX	1	888	754	95	20.8	5.1	77	35		34.5	1.2	56
63	DFX	1	710	887	35	3.4	3.6	25	27.7	0.8	35		23
64	DFX	1	1236	429	38	5.6	2.2	25	35.26		31		21
65	DFX	1	2292	259	135	3.9	1.4	36	31.8	0.8	25.25		17
66	DFX	1	1588	1750	54	3.6	5.5	44	13.2	2.1	29		46
67	DFX	1	910	689	86	2.3	2.3	68	24		38		76
68	DFX	1	1278	798	41	2.3	0.9	25	26.3	1.6	46.4		28
69	DFX	1	1940	1061	59	8	7.5	56	18.3	0.19	37		59
70	DFX	1	466	279	35	7.2	2.7	34	35	1	67.9	1.17	15
71	DFX	1	5292	1900	100	13.2	5.8	78	32.2	2.1	42.9	3.3	70
72	DFX	1	5752	3279	89	29.4	24.3	58	13	2.3	14.8	0.44	39
73	DFX	1	1065	575	65	2.6	1.3	48	30.3	3.8	35.4	10	31
73	DFX	2	3210	789	17	20.4	3.3	15	22.5		34.4		14
74	DFX	1	395	161	58	9.8	5.5	40	28	3	37.9	1.55	59
75	DFX	1	358	693	60	7.8	9	22	12.1	2.4	32.9	3.9	54
76	DFX	1	1813	937	35	8.1	2.4	26	34.5	1.32	32.6	1.1	27
77	DFX	1	2900	3361	39	4.6	5.8	28	29.8	0.46	48	14.5	28
78	DFX	1	8117	1001	107	11.7	1.5	78	no data		no data	no data
79	DFX	1	339	502	55	5.4	4.9	59	40.3	6.4	34.6		33
80	DFX	1	596	2803	91	12.8	32.6	21	38		46.6		65
81	DFX	1	3141	5973	76	9	4.8	63	37.4	8.3	37	1.42	43
82	DFX	2	1879	528	38	18.7	3	33	5.3		9.4	0.5	13
82	DFX	3	443	790	29	1.8	4.5	14	27.8	0.31	35.6		13
82	DFX	1	985	501	106	15.8	1.8	78	38.2	7.6	36		72
83	DFX	1	2797	1234	65	1.8	2.9	73	18.6	2.9	38.5		74
62		83
	total intervals	132
	patients with 2 intervals	30
	patients with 3 intervals	12
	patients with 4 intervals	5
	patients with 5 intervals	2
